# Supplementary material for: Maternal and Cord Blood Serum Metabolite Associations with Childhood Adiposity and Body Composition Outcomes
Source: Metabolites. 2023 Jun 13;13(6):749. doi: 10.3390/metabo13060749 (PMC10302619; doi:10.3390/metabo13060749)
Supplement: Supplementary file 1 [file metabolites-13-00749-s001.zip]

Archive with 1 entries (1 files):
- metabolites-2406224-supplementary.pdf
